# Supplementary material for: Combinatorial control of temporal gene expression in the Drosophila wing by enhancers and core promoters
Source: BMC Genomics. 2012 Sep 20;13:498. doi: 10.1186/1471-2164-13-498 (PMC3641971; doi:10.1186/1471-2164-13-498)
Supplement: Additional file 6 — Excel file containing position-specific scoring matrices (PSSM) for all motifs used in this analysis. [file 1471-2164-13-498-S6.xls]

## Sheet: Sheet1
MEME version 3.0
ALPHABET= ACGT
strands: + -
Background letter frequencies (from dataset with add-one prior applied):
A	0.250000 C	0.250000 G	0.250000 T	0.25
MOTIF Abd-B
BL MOTIF Abd-B width=14 seqs=1
letter-probability matrix: alength= 4 w= 14 nsites= 1 E= 0
0.333	0.208	0.333	0.125
0.103	0.414	0.379	0.103
0.265	0.265	0.265	0.206
0	0.028	0.194	0.778
0.103	0.051	0.103	0.744
0.244	0.044	0.178	0.533
0.8	0.044	0	0.156
0.133	0.156	0.022	0.689
0.047	0.047	0.698	0.209
0.238	0.095	0.571	0.095
0.025	0.8	0.15	0.025
0.222	0.278	0.306	0.194
0.355	0.258	0.258	0.129
0.185	0.333	0.259	0.222
MOTIF Adf1
BL MOTIF Adf1 width=12 seqs=1
letter-probability matrix: alength= 4 w= 12 nsites= 1 E= 0
0	0	1	0
0	1	0	0
0	0	0	1
0	0.5	0.5	0
0	1	0	0
0	0.5	0	0.5
0	0	0.5	0.5
0	1	0	0
0	0.5	0	0.5
0	0	1	0
0	0.5	0	0.5
0.333	0.333	0	0.333
MOTIF Aef1
BL MOTIF Aef1 width=6 seqs=1
letter-probability matrix: alength= 4 w= 6 nsites= 1 E= 0
0	1	0	0
1	0	0	0
1	0	0	0
0	1	0	0
1	0	0	0
1	0	0	0
MOTIF ap
BL MOTIF ap width=6 seqs=1
letter-probability matrix: alength= 4 w= 6 nsites= 1 E= 0
0	0	0	1
1	0	0	0
1	0	0	0
0	0	0	1
0.25	0.25	0.25	0.25
0.25	0.25	0.25	0.25
MOTIF br-Z1
BL MOTIF br-Z1 width=12 seqs=1
letter-probability matrix: alength= 4 w= 12 nsites= 1 E= 0
0	0	0	1
1	0	0	0
1	0	0	0
0.5	0	0	0.5
0.5	0	0	0.5
0.5	0	0.5	0
1	0	0	0
0	1	0	0
1	0	0	0
1	0	0	0
0.5	0	0.5	0
0.5	0	0	0.5
MOTIF br-Z2
BL MOTIF br-Z2 width=10 seqs=1
letter-probability matrix: alength= 4 w= 10 nsites= 1 E= 0
0	0	0	1
0	0	0	1
0.5	0	0	0.5
0.5	0	0	0.5
0	1	0	0
0	0	0	1
1	0	0	0
0	0	0	1
0	0	0	1
0	0	0	1
MOTIF br-Z3
BL MOTIF br-Z3 width=9 seqs=1
letter-probability matrix: alength= 4 w= 9 nsites= 1 E= 0
0.5	0	0	0.5
1	0	0	0
1	0	0	0
1	0	0	0
0	1	0	0
0.5	0	0	0.5
0.5	0	0	0.5
0.5	0	0.5	0
0.5	0	0	0.5
MOTIF br-Z4
BL MOTIF br-Z4 width=7 seqs=1
letter-probability matrix: alength= 4 w= 7 nsites= 1 E= 0
0.5	0	0.5	0
0	0	0.5	0.5
1	0	0	0
1	0	0	0
1	0	0	0
0	0.5	0.5	0
1	0	0	0
MOTIF Dip3
BL MOTIF Dip3 width=12 seqs=1
letter-probability matrix: alength= 4 w= 12 nsites= 1 E= 0
0.04	0.64	0.08	0.24
0.038	0.731	0.038	0.192
0.462	0.115	0.115	0.308
0.192	0.423	0.308	0.077
0.346	0.192	0.269	0.192
0.077	0.577	0.038	0.308
0.115	0.654	0.038	0.192
0.346	0.115	0.154	0.385
0.192	0.077	0.269	0.462
0.269	0.192	0.308	0.231
0.077	0.654	0.038	0.231
0.048	0.667	0.19	0.095
MOTIF Dref
BL MOTIF Dref width=8 seqs=1
letter-probability matrix: alength= 4 w= 8 nsites= 1 E= 0
0	0	0	1
1	0	0	0
0	0	0	1
0	1	0	0
0	0	1	0
1	0	0	0
0	0	0	1
1	0	0	0
MOTIF EcR/usp
BL MOTIF EcR/usp width=15 seqs=1
letter-probability matrix: alength= 4 w= 15 nsites= 1 E= 0
0.25	0.17	0.58	0
0.67	0.04	0.29	0
0	0	1	0
0	0	0.83	0.17
0	0	0	1
0	0.79	0	0.21
1	0	0	0
0.63	0.08	0.08	0.21
0	0.08	0.04	0.88
0.04	0	0.96	0
0.7	0.13	0.13	0.04
0.21	0.79	0	0
0.21	0.75	0	0.04
0.04	0.38	0.04	0.54
0.04	0.75	0.04	0.17
MOTIF Eip74EF
BL MOTIF Eip74EF width=17 seqs=1
letter-probability matrix: alength= 4 w= 17 nsites= 1 E= 0
0.286	0.357	0.143	0.214
0.214	0.214	0.429	0.143
0.733	0.067	0.133	0.067
0.688	0	0.125	0.188
0.118	0.412	0.118	0.353
0.118	0.706	0.118	0.059
0.294	0.706	0	0
0	0	1	0
0	0	1	0
1	0	0	0
1	0	0	0
0.294	0.059	0.588	0.059
0.067	0.133	0.067	0.733
0.2	0.133	0.467	0.2
0.333	0.2	0.267	0.2
0.143	0.071	0.429	0.357
0.167	0.25	0.5	0.083
MOTIF Hr46
BL MOTIF Hr46 width=6 seqs=1
letter-probability matrix: alength= 4 w= 6 nsites= 1 E= 0
0	0	1	0
0	0	1	0
0	0	1	0
0	0	0	1
0	1	0	0
1	0	0	0
MOTIF Kr
BL MOTIF Kr width=10 seqs=1
letter-probability matrix: alength= 4 w= 10 nsites= 1 E= 0
1	0	0	0
1	0	0	0
0	1	0	0
0	0	1	0
0	0	1	0
0	0	1	0
0	0	0	1
0	0	0	1
1	0	0	0
1	0	0	0
MOTIF pros
BL MOTIF pros width=7 seqs=1
letter-probability matrix: alength= 4 w= 7 nsites= 1 E= 0
0	1	0	0
0.8	0	0	0.2
0.067	0.333	0	0.6
0.133	0.267	0.4	0.2
0.267	0.133	0.267	0.333
0.067	0.933	0	0
0	0.2	0	0.8
MOTIF Stat92E
BL MOTIF Stat92E width=21 seqs=1
letter-probability matrix: alength= 4 w= 21 nsites= 1 E= 0
0.25	0.179	0.321	0.25
0.25	0.25	0.286	0.214
0.4	0.2	0.167	0.233
0.167	0.233	0.3	0.3
0.3	0.167	0.2	0.333
0.067	0	0	0.933
0	0	0	1
0	0	0	1
0	1	0	0
0.067	0.7	0.133	0.1
0.133	0.467	0.367	0.033
0.1	0.133	0.667	0.1
0	0	1	0
1	0	0	0
1	0	0	0
1	0	0	0
0.138	0.276	0.172	0.414
0.25	0.214	0.321	0.214
0.192	0.308	0.308	0.192
0.231	0.308	0.077	0.385
0.346	0.115	0.269	0.269
MOTIF Su(H)
BL MOTIF Su(H) width=7 seqs=1
letter-probability matrix: alength= 4 w= 7 nsites= 1 E= 0
0.5	0	0.5	0
0	0	0	1
0	0	1	0
0.5	0	0.5	0
0	0	1	0
1	0	0	0
0.5	0	0.5	0
MOTIF Ubx
BL MOTIF Ubx width=19 seqs=1
letter-probability matrix: alength= 4 w= 19 nsites= 1 E= 0
0.148	0.148	0.444	0.259
0.3	0.167	0.267	0.267
0.265	0.206	0.412	0.118
0.171	0.171	0.488	0.171
0.267	0.2	0.4	0.133
0.164	0.327	0.291	0.218
0.145	0.21	0.129	0.516
0.038	0	0	0.962
0.86	0.035	0.035	0.07
0.966	0	0.023	0.011
0	0.034	0.034	0.932
0.108	0.054	0.554	0.284
0.22	0.051	0.695	0.034
0.158	0.404	0.298	0.14
0.111	0.315	0.204	0.37
0.229	0.229	0.083	0.458
0.22	0.341	0.171	0.268
0.2	0.167	0.5	0.133
0.167	0.125	0.292	0.417
MOTIF bab1
BL MOTIF bab1 width=12 seqs=1
letter-probability matrix: alength= 4 w= 12 nsites= 1 E= 0
0.273	0	0.091	0.636
0.5	0.2	0.1	0.2
0.667	0	0	0.333
0.6	0	0	0.4
0.333	0.111	0	0.556
0.7	0	0	0.3
0.222	0	0	0.778
0.6	0	0	0.4
0.556	0	0	0.444
0.2	0.1	0.1	0.6
0.111	0.111	0.333	0.444
0	0	0.667	0.333
MOTIF bcd
BL MOTIF bcd width=11 seqs=1
letter-probability matrix: alength= 4 w= 11 nsites= 1 E= 0
0.208	0.458	0.292	0.042
0.208	0.417	0.292	0.083
0.25	0.333	0.292	0.125
0.083	0.542	0.208	0.167
0.042	0.083	0	0.875
1	0	0	0
1	0	0	0
0.083	0	0.125	0.792
0.042	0.833	0.042	0.083
0.042	0.833	0.042	0.083
0.208	0.292	0.25	0.25
MOTIF bin
BL MOTIF bin width=7 seqs=1
letter-probability matrix: alength= 4 w= 7 nsites= 1 E= 0
0.5	0	0.5	0
0	0	0	1
1	0	0	0
1	0	0	0
1	0	0	0
0	0	0	1
1	0	0	0
MOTIF brk
BL MOTIF brk width=7 seqs=1
letter-probability matrix: alength= 4 w= 7 nsites= 1 E= 0
0	0	0.083	0.917
0	0	1	0
0	0	1	0
0	1	0	0
0	0	1	0
0	0.583	0	0.417
0	0.25	0	0.75
MOTIF byn
BL MOTIF byn width=12 seqs=1
letter-probability matrix: alength= 4 w= 12 nsites= 1 E= 0
0.5	0	0.5	0
0.5	0	0	0.5
0.5	0	0	0.5
0.25	0.25	0.25	0.25
0	0	0	1
0.25	0.25	0.25	0.25
0.5	0	0.5	0
0	1	0	0
1	0	0	0
0	1	0	0
0	0.5	0	0.5
0	0	0	1
MOTIF cad
BL MOTIF cad width=6 seqs=1
letter-probability matrix: alength= 4 w= 6 nsites= 1 E= 0
0	0	0	1
0	0	0	1
0	0	0	1
1	0	0	0
0	0	0	1
0	0	1	0
MOTIF Cf2
BL MOTIF Cf2 width=9 seqs=1
letter-probability matrix: alength= 4 w= 9 nsites= 1 E= 0
0.33	0.15	0.51	0.01
0	0.06	0	0.94
0.94	0	0.06	0
0	0.08	0.04	0.88
0.94	0.02	0.04	0
0.01	0.04	0	0.95
0.51	0.03	0.41	0.05
0.02	0.13	0.02	0.83
0.63	0.06	0.26	0.05
MOTIF croc
BL MOTIF croc width=6 seqs=1
letter-probability matrix: alength= 4 w= 6 nsites= 1 E= 0
0.667	0	0.333	0
0	0	0	1
1	0	0	0
1	0	0	0
0.8	0.2	0	0
1	0	0	0
MOTIF TFAM
BL MOTIF TFAM width=5 seqs=1
letter-probability matrix: alength= 4 w= 5 nsites= 1 E= 0
0	0	0	1
0	0	0	1
1	0	0	0
0	0	0	1
0	0.818	0.182	0
MOTIF dif/Rel
BL MOTIF dif/Rel width=11 seqs=1
letter-probability matrix: alength= 4 w= 11 nsites= 1 E= 0
0.09	0	0.88	0.03
0	0	1	0
0	0	1	0
0	0	1	0
1	0	0	0
0.56	0	0	0.44
0	0.03	0	0.97
0	1	0	0
0.16	0.84	0	0
0.03	0.94	0	0.03
0.16	0.5	0.09	0.25
MOTIF dl-A
BL MOTIF dl-A width=11 seqs=1
letter-probability matrix: alength= 4 w= 11 nsites= 1 E= 0
0	0.091	0.818	0.091
0	0	1	0
0	0	1	0
0.182	0.091	0	0.727
0.182	0.045	0	0.773
0.077	0	0	0.923
0	0	0	1
0	0	0	1
0.045	0.955	0	0
0	1	0	0
0.227	0.364	0.318	0.091
MOTIF dl-B
BL MOTIF dl-B width=11 seqs=1
letter-probability matrix: alength= 4 w= 11 nsites= 1 E= 0
0.13	0.04	0.6	0.23
0	0.03	0.97	0
0	0	1	0
0	0	1	0
0.83	0	0	0.17
0.7	0.03	0	0.27
0.27	0	0	0.73
0.2	0.27	0	0.53
0.03	0.94	0	0.03
0	0.56	0.07	0.37
0.17	0.47	0.3	0.06
MOTIF retn
BL MOTIF retn width=10 seqs=1
letter-probability matrix: alength= 4 w= 10 nsites= 1 E= 0
0.214	0.167	0.167	0.452
0.214	0.357	0.167	0.262
0.5	0	0.5	0
1	0	0	0
0.024	0	0	0.976
0.024	0	0	0.976
0.881	0	0.119	0
0.667	0.119	0.143	0.071
0.214	0.119	0.143	0.524
0.286	0.262	0.238	0.214
MOTIF dsx
BL MOTIF dsx width=17 seqs=1
letter-probability matrix: alength= 4 w= 17 nsites= 1 E= 0
0.087	0.261	0.391	0.261
0.13	0.261	0.13	0.478
0.48	0.08	0.44	0
0.423	0.269	0.115	0.192
0.148	0.333	0.222	0.296
1	0	0	0
0.03	0.879	0.03	0.061
0.879	0	0	0.121
1	0	0	0
0.182	0	0.03	0.788
0.03	0.061	0.848	0.061
0	0.031	0	0.969
0.452	0.097	0.194	0.258
0.267	0.1	0.267	0.367
0	0.519	0.222	0.259
0.269	0.192	0.231	0.308
0.192	0.269	0.231	0.308
MOTIF ems
BL MOTIF ems width=13 seqs=1
letter-probability matrix: alength= 4 w= 13 nsites= 1 E= 0
1	0	0	0
1	0	0	0
0.25	0.25	0.25	0.25
0	0	0	1
0.25	0.25	0.25	0.25
0	0	0	1
1	0	0	0
1	0	0	0
0	0	0	1
0	0	1	0
1	0	0	0
0	1	0	0
1	0	0	0
MOTIF en
BL MOTIF en width=6 seqs=1
letter-probability matrix: alength= 4 w= 6 nsites= 1 E= 0
0.039	0.029	0	0.932
1	0	0	0
1	0	0	0
0.019	0	0	0.981
0.029	0.019	0.067	0.885
0.648	0	0.239	0.114
MOTIF esg
BL MOTIF esg width=12 seqs=1
letter-probability matrix: alength= 4 w= 12 nsites= 1 E= 0
0.263	0.263	0.212	0.263
0.35	0.15	0.35	0.15
0.47	0.08	0.34	0.11
0.02	0.96	0	0.02
1	0	0	0
0.07	0	0.91	0.02
0	0	1	0
0	0	0	1
0.03	0.05	0.92	0
0.09	0.44	0.22	0.25
0.333	0.202	0.232	0.232
0.2	0.28	0.32	0.2
MOTIF eve
BL MOTIF eve width=10 seqs=1
letter-probability matrix: alength= 4 w= 10 nsites= 1 E= 0
0	0	0	1
0	1	0	0
1	0	0	0
0.5	0	0	0.5
0	0	0	1
0	0	0	1
1	0	0	0
1	0	0	0
0.5	0.5	0	0
0	0	0	1
MOTIF eyg
BL MOTIF eyg width=19 seqs=1
letter-probability matrix: alength= 4 w= 19 nsites= 1 E= 0
0.15	0.15	0.42	0.28
0.42	0.29	0.26	0.03
0.33	0.07	0.45	0.15
0.08	0.11	0.21	0.6
0.45	0.05	0.43	0.07
0.23	0.3	0.18	0.29
0	0.12	0.05	0.83
0	0.87	0.03	0.1
1	0	0	0
0.02	0.98	0	0
0	0	0	1
0.01	0.26	0.73	0
0.73	0.03	0.24	0
0.2	0.18	0.42	0.2
0.14	0.15	0.16	0.55
0.38	0.27	0.3	0.05
0.21	0.37	0.15	0.27
0.23	0.04	0.43	0.3
0.16	0.37	0.18	0.29
MOTIF ftz
BL MOTIF ftz width=13 seqs=1
letter-probability matrix: alength= 4 w= 13 nsites= 1 E= 0
0.286	0.19	0.381	0.143
0.238	0.333	0.238	0.19
0.286	0.143	0.524	0.048
0.095	0.333	0.143	0.429
0	0	0	1
1	0	0	0
1	0	0	0
0	0.048	0	0.952
0	0.095	0.762	0.143
0.476	0.048	0.333	0.143
0.143	0.429	0.238	0.19
0.333	0.429	0.095	0.143
0.19	0.19	0.238	0.381
MOTIF gcm
BL MOTIF gcm width=8 seqs=1
letter-probability matrix: alength= 4 w= 8 nsites= 1 E= 0
0.867	0.022	0.089	0.022
0	0	0	1
0.062	0	0.917	0.021
0	0.979	0.021	0
0.021	0	0.875	0.104
0	0	1	0
0.021	0	0.979	0
0	0.323	0	0.677
MOTIF grh
BL MOTIF grh width=16 seqs=1
letter-probability matrix: alength= 4 w= 16 nsites= 1 E= 0
0	0.5	0	0.5
0.25	0.25	0.25	0.25
1	0	0	0
1	0	0	0
0	1	0	0
0	0.5	0	0.5
0	0	1	0
0	0	1	0
0	0	0	1
0	0.5	0	0.5
0	0.5	0	0.5
0	0	0	1
0	0	1	0
0	1	0	0
0	0	1	0
0	0	1	0
MOTIF h
BL MOTIF h width=14 seqs=1
letter-probability matrix: alength= 4 w= 14 nsites= 1 E= 0
0.2	0.3	0.35	0.15
0.263	0.303	0.263	0.172
0.12	0.16	0.56	0.16
0.19	0.15	0.58	0.08
0	0.96	0	0.04
0.802	0.119	0	0.079
0	1	0	0
0.03	0	0.939	0.03
0	0.83	0.07	0.1
0	0.12	0.71	0.17
0.36	0.41	0.18	0.05
0.05	0.614	0.238	0.099
0.47	0.21	0.11	0.21
0.152	0.152	0.313	0.384
MOTIF hb
BL MOTIF hb width=10 seqs=1
letter-probability matrix: alength= 4 w= 10 nsites= 1 E= 0
0	0.5	0.5	0
0.5	0.5	0	0
1	0	0	0
0	0	0	1
1	0	0	0
1	0	0	0
1	0	0	0
1	0	0	0
1	0	0	0
1	0	0	0
MOTIF mirr
BL MOTIF mirr width=15 seqs=1
letter-probability matrix: alength= 4 w= 15 nsites= 1 E= 0
0.364	0.143	0.364	0.13
0.494	0.117	0.078	0.312
0.506	0	0	0.494
0.558	0.052	0.117	0.273
0.636	0.078	0.143	0.143
0.013	0.805	0.182	0
0.584	0.052	0.039	0.325
0.039	0.39	0.247	0.325
0.247	0	0.558	0.195
0.104	0.221	0.091	0.584
0.13	0.299	0.571	0
0.143	0.078	0.169	0.61
0.312	0.169	0.182	0.338
0.429	0.338	0.13	0.104
0.506	0.143	0.117	0.234
MOTIF oc
BL MOTIF oc width=13 seqs=1
letter-probability matrix: alength= 4 w= 13 nsites= 1 E= 0
0.296	0.296	0.222	0.185
0.222	0.556	0.148	0.074
0.222	0.333	0.333	0.111
0.182	0.5	0.045	0.273
0	0	0	1
1	0	0	0
1	0	0	0
0	0	0.185	0.815
0	1	0	0
0.074	0.889	0.037	0
0.037	0.37	0.481	0.111
0.222	0.296	0.185	0.296
0.222	0.185	0.185	0.407
MOTIF ovo
BL MOTIF ovo width=9 seqs=1
letter-probability matrix: alength= 4 w= 9 nsites= 1 E= 0
0.524	0.19	0	0.286
0.048	0.19	0.667	0.095
0.19	0.095	0.095	0.619
1	0	0	0
1	0	0	0
0	1	0	0
0.381	0.238	0.143	0.238
0	0	1	0
0.25	0.2	0.1	0.45
MOTIF pan
BL MOTIF pan width=11 seqs=1
letter-probability matrix: alength= 4 w= 11 nsites= 1 E= 0
0.25	0.5	0.25	0
0	0.75	0.25	0
0	0	0	1
0	0	0	1
0	0	0	1
0	0	1	0
1	0	0	0
0	0	0	1
0	0.75	0.25	0
0	0	0	1
0	0.25	0.25	0.5
MOTIF pho
BL MOTIF pho width=6 seqs=1
letter-probability matrix: alength= 4 w= 6 nsites= 1 E= 0
0	0	1	0
0	1	0	0
0	1	0	0
1	0	0	0
0	0	0	1
0	0	0	1
MOTIF pnr
BL MOTIF pnr width=18 seqs=1
letter-probability matrix: alength= 4 w= 18 nsites= 1 E= 0
1	0	0	0
0.2	0.2	0.2	0.4
0.333	0.253	0.081	0.333
0.202	0.131	0.333	0.333
0.2	0.13	0.27	0.4
0.111	0.333	0.333	0.222
0.26	0.32	0	0.42
0	0	1	0
1	0	0	0
0	0	0	1
1	0	0	0
0.703	0.099	0.099	0.099
0	0.21	0.63	0.16
0.13	0.31	0.5	0.06
0.33	0.07	0.4	0.2
0.23	0.23	0.31	0.23
0.25	0.25	0.33	0.17
0.08	0.25	0.25	0.42
MOTIF prd-HD
BL MOTIF prd-HD width=14 seqs=1
letter-probability matrix: alength= 4 w= 14 nsites= 1 E= 0
0	0.241	0.69	0.069
0.448	0.241	0.172	0.138
0	0	0	1
0.931	0	0.069	0
1	0	0	0
0	0	0	1
0	0.517	0	0.483
0	0	1	0
1	0	0	0
0	0	0	1
0	0.034	0	0.966
0.931	0	0	0.069
0.172	0.172	0.276	0.379
0.103	0.448	0.31	0.138
MOTIF prd-PD
BL MOTIF prd-PD width=17 seqs=1
letter-probability matrix: alength= 4 w= 17 nsites= 1 E= 0
0.182	0.091	0.318	0.409
0.136	0.318	0.318	0.227
0.091	0.273	0	0.636
0	0.905	0.095	0
0	0	1	0
0	0	0	1
0	1	0	0
1	0	0	0
0	1	0	0
0	0	1	0
0	0.333	0.667	0
0	0	0	1
0	0.182	0	0.818
0	0.333	0.667	0
0.762	0	0.238	0
0.091	0.545	0.182	0.182
0.409	0.273	0.227	0.091
MOTIF Rel
BL MOTIF Rel width=11 seqs=1
letter-probability matrix: alength= 4 w= 11 nsites= 1 E= 0
0.06	0.13	0.71	0.1
0	0	1	0
0	0	1	0
0	0	1	0
1	0	0	0
0.55	0.1	0.03	0.32
0.06	0.2	0.16	0.58
0.03	0.81	0	0.16
0.48	0.52	0	0
0	0.94	0	0.06
0.19	0.39	0.23	0.19
MOTIF sd
BL MOTIF sd width=9 seqs=1
letter-probability matrix: alength= 4 w= 9 nsites= 1 E= 0
0.5	0	0	0.5
0.5	0	0.5	0
0.25	0.25	0.25	0.25
1	0	0	0
0	0	0	1
0	0	0.5	0.5
0	0	0	1
0.25	0.25	0.25	0.25
0	0	0	1
MOTIF shn-ZFP1
BL MOTIF shn-ZFP1 width=12 seqs=1
letter-probability matrix: alength= 4 w= 12 nsites= 1 E= 0
0	0	1	0
0	0	1	0
0	0	0.8	0.2
1	0	0	0
0.47	0.13	0	0.4
0	0.93	0	0.07
0	0	1	0
0	0	0.07	0.93
0	0.07	0	0.93
0	1	0	0
0	1	0	0
0.07	0.8	0	0.13
MOTIF shn-ZFP2
BL MOTIF shn-ZFP2 width=11 seqs=1
letter-probability matrix: alength= 4 w= 11 nsites= 1 E= 0
0.11	0.06	0.83	0
0.06	0	0.94	0
0	0	1	0
0	0	1	0
0.89	0.11	0	0
0.56	0.33	0	0.11
0.39	0.11	0.06	0.44
0.17	0	0.06	0.77
0	1	0	0
0	0.94	0	0.06
0.17	0.77	0	0.06
MOTIF slbo
BL MOTIF slbo width=10 seqs=1
letter-probability matrix: alength= 4 w= 10 nsites= 1 E= 0
0	0	0	1
0	0	0	1
0.25	0.25	0.25	0.25
0.25	0.25	0.25	0.25
0.5	0	0.5	0
0	1	0	0
1	0	0	0
1	0	0	0
0	0	0	1
0.5	0.5	0	0
MOTIF sna
BL MOTIF sna width=13 seqs=1
letter-probability matrix: alength= 4 w= 13 nsites= 1 E= 0
0.318	0.273	0.318	0.091
0.36	0.2	0.16	0.28
0.448	0.069	0.448	0.034
0.711	0	0.211	0.079
0	0.975	0.025	0
0.975	0	0	0.025
0.075	0	0.925	0
0.05	0	0.95	0
0	0	0	1
0	0	0.925	0.075
0.081	0.514	0.081	0.324
0.562	0.25	0.062	0.125
0.233	0.367	0.233	0.167
MOTIF srp
BL MOTIF srp width=10 seqs=1
letter-probability matrix: alength= 4 w= 10 nsites= 1 E= 0
0.09	0.13	0.5	0.28
0.19	0.44	0	0.37
0	0	1	0
1	0	0	0
0	0	0	1
1	0	0	0
0.97	0	0.03	0
0	0.35	0.56	0.09
0.47	0.09	0.41	0.03
0.19	0.34	0.19	0.28
MOTIF tin
BL MOTIF tin width=7 seqs=1
letter-probability matrix: alength= 4 w= 7 nsites= 1 E= 0
0	1	0	0
1	0	0	0
0	1	0	0
0	0	0	1
0	0	0	1
0.5	0	0.5	0
1	0	0	0
MOTIF tll
BL MOTIF tll width=7 seqs=1
letter-probability matrix: alength= 4 w= 7 nsites= 1 E= 0
1	0	0	0
1	0	0	0
1	0	0	0
0	0	0	1
0	0	0	1
1	0	0	0
1	0	0	0
MOTIF usp
BL MOTIF usp width=9 seqs=1
letter-probability matrix: alength= 4 w= 9 nsites= 1 E= 0
0.03	0.03	0.94	0
0.05	0	0.95	0
0	0	1	0
0	0	1	0
0	0	0	1
0	0.94	0.03	0.03
0.95	0	0.05	0
0.11	0.68	0.05	0.16
0.13	0.24	0.55	0.08
MOTIF vnd
BL MOTIF vnd width=14 seqs=1
letter-probability matrix: alength= 4 w= 14 nsites= 1 E= 0
0.257	0.228	0.257	0.257
0.28	0.16	0.16	0.4
0.17	0.16	0.4	0.27
0.17	0.02	0.1	0.71
0.078	0.359	0.184	0.379
0.861	0.015	0.109	0.015
1	0	0	0
0	0.025	0.96	0.015
0.025	0.04	0.025	0.91
0.18	0.02	0.7	0.1
0	0.263	0.596	0.141
0.11	0.33	0.23	0.33
0.198	0.198	0.257	0.347
0.158	0.198	0.376	0.267
MOTIF zen
BL MOTIF zen width=10 seqs=1
letter-probability matrix: alength= 4 w= 10 nsites= 1 E= 0
0	0	0	1
0	1	0	0
1	0	0	0
0.5	0	0	0.5
0	0	0	1
0	0	0	1
1	0	0	0
1	0	0	0
0.5	0.5	0	0
0	0	0	1
MOTIF bcd
BL MOTIF bcd width=8 seqs=1
letter-probability matrix: alength= 4 w= 8 nsites= 100 E= 0
0.273	0.306	0.323	0.098
0.136	0.385	0.05	0.428
0.016	0.009	0	0.976
0.99	0	0.01	0
0.99	0	0.01	0
0.007	0	0.023	0.97
0	1	0	0
0.013	0.891	0.017	0.079
MOTIF cad
BL MOTIF cad width=14 seqs=1
letter-probability matrix: alength= 4 w= 14 nsites= 100 E= 0
0.269	0.1	0.169	0.462
0.538	0.108	0.123	0.231
0.354	0.077	0.177	0.392
0.392	0.146	0.138	0.323
0.3	0.192	0.385	0.123
0.223	0.062	0.3	0.415
0.046	0	0	0.954
0.054	0.008	0	0.938
0.023	0	0.008	0.969
1	0	0	0
0	0.031	0.015	0.954
0.015	0	0.492	0.492
0.485	0.008	0.508	0
0.023	0.338	0.346	0.292
MOTIF gt
BL MOTIF gt width=8 seqs=1
letter-probability matrix: alength= 4 w= 8 nsites= 100 E= 0
0.112	0.084	0.042	0.762
0.036	0.141	0.351	0.472
0.679	0.054	0.219	0.048
0.003	0.643	0.046	0.307
0.037	0.031	0.907	0.024
0.001	0.585	0	0.414
0.946	0.049	0.003	0.001
0.979	0.013	0.004	0.003
MOTIF hb
BL MOTIF hb width=10 seqs=1
letter-probability matrix: alength= 4 w= 10 nsites= 100 E= 0
0.211	0.004	0.774	0.011
0.001	0.01	0.001	0.989
0	0.003	0	0.997
0.001	0.005	0.001	0.992
0	0.005	0.001	0.994
0	0.004	0	0.996
0.003	0.004	0	0.994
0.993	0.001	0.003	0.004
0.054	0.117	0.21	0.619
0.033	0.408	0.411	0.148
MOTIF kni
BL MOTIF kni width=10 seqs=1
letter-probability matrix: alength= 4 w= 10 nsites= 100 E= 0
0.05	0.05	0.9	0
0.55	0.05	0.1	0.3
0.15	0.15	0.25	0.45
0	0.95	0	0.05
0	0.25	0.3	0.45
0.35	0.55	0.05	0.05
0.4	0.2	0.2	0.2
0.3	0.1	0.1	0.5
0	0.05	0.05	0.9
0.05	0.25	0.05	0.65
MOTIF kr
BL MOTIF kr width=10 seqs=1
letter-probability matrix: alength= 4 w= 10 nsites= 100 E= 0
0.061	0.061	0.012	0.867
0	0.158	0	0.842
0.994	0.006	0	0
0.952	0.042	0.006	0
0	1	0	0
0	0.994	0	0.006
0	0.994	0	0.006
0	0.158	0	0.842
0	0	0.006	0.994
0	0.042	0.006	0.952
MOTIF mad
BL MOTIF mad width=8 seqs=20
letter-probability matrix: alength= 4 w= 8 nsites= 20 E= 0
0	0	1	0
0.1	0.7	0.1	0.1
0.05	0.95	0	0
0	0.15	0.8	0.05
0.1	0.5	0.15	0.25
0.15	0.5	0.25	0.1
0.1	0.2	0.6	0.1
0.25	0.45	0.15	0.15
MOTIF twi
BL MOTIF twi width=6 seqs=9
letter-probability matrix: alength= 4 w= 6 nsites= 9 E= 0
0	1	0	0
1	0	0	0
0	0	0	1
1	0	0	0
0	0	0	1
0	0	1	0
MOTIF pnt
BL MOTIF pnt width=9 seqs=20
letter-probability matrix: alength= 4 w= 9 nsites= 20 E= 0
0.125	0.25	0.25	0.375
0.125	0.625	0.25	0
0.125	0.5	0.125	0.25
0	0	1	0
0	0	1	0
1	0	0	0
0.375	0	0	0.625
0	0.125	0.875	0
0	0.75	0	0.25
MOTIF madmed
BL MOTIF madmed width=15 seqs=20
letter-probability matrix: alength= 4 w= 15 nsites= 20 E= 0
0	0	1	0
0.5	0	0.5	0
0	1	0	0
0	0	1	0
0.25	0.25	0.25	0.25
0	1	0	0
0.25	0.25	0.25	0.25
0.25	0.25	0.25	0.25
0.25	0.25	0.25	0.25
0.25	0.25	0.25	0.25
0.25	0.25	0.25	0.25
0	0	1	0
0	0	0	1
0	1	0	0
0	0	0	1
MOTIF Mad_custom1
BL MOTIF MadQLB1 width=11 seqs=20
letter-probability matrix: alength= 4 w= 11 nsites= 8 E= 6.3e+003
0	1	0	0
0.5	0.5	0	0
0.375	0	0.25	0.375
0	0.625	0	0.375
0	0	0	1
0	0.125	0.875	0
0	0.5	0.5	0
0	1	0	0
0	0	1	0
0.125	0	0.875	0
0	1	0	0
MOTIF Mad_custom2
BL MOTIF MadQLB2 width=11 seqs=20
letter-probability matrix: alength= 4 w= 11 nsites= 40 E=	0.016
0	0	1	0
0	1	0	0
0.35	0.6	0.05	0
0.375	0	0.625	0
0	0.775	0.225	0
0.325	0.175	0.4	0.1
0	0.475	0.525	0
0	1	0	0
0.325	0.675	0	0
0.4	0.075	0.5	0.025
0.3	0.5	0.175	0.025
MOTIF Mad_custom3
BL MOTIF MadQLB3 width=11 seqs=20
letter-probability matrix: alength= 4 w= 11 nsites= 18 E= 5.5e+002
0.056	0.889	0.055	0
0.056	0	0.944	0
0.056	0.722	0	0.223
0.167	0.167	0	0.666
0	0	1	0
0	0.556	0.444	0
0.278	0.722	0	0
0	0.056	0.944	0
0	0.333	0.222	0.445
0	1	0	0
0	0	1	0
MOTIF drosophila_Myc_custom1
BL MOTIF MycQLB1 width=12 seqs=20
letter-probability matrix: alength= 4 w= 12 nsites= 20 E= 5.5e+002
0.194	0.484	0.323	0
0.516	0.194	0.258	0.032
0.806	0	0.129	0.065
0	0.903	0	0.097
0.871	0	0.129	0
0	0.935	0	0.065
0	0.097	0.903	0
0.129	0.032	0	0.839
0	0	0.968	0.032
0	0.742	0.161	0.097
0.226	0.032	0.581	0.161
0.161	0.161	0.677	0
MOTIF Ecr/usp_custom1
BL MOTIF Ecr/uspQLB1 width=12 seqs=20
letter-probability matrix: alength= 4 w= 12 nsites= 20 E= 5.5e+002
0.3	0.2	0.5	0
0	0	0.8	0.2
0	0	0.2	0.8
0	0.1	0	0.9
0	0.8	0.2	0
0.8	0	0.1	0.1
0.6	0	0.2	0.2
0	0.1	0.2	0.7
0.1	0.2	0.7	0
0.6	0.2	0.2	0
0.6	0.4	0	0
0.1	0.4	0	0.5
MOTIF Trl_custom1
BL MOTIF TrlQLB1 width=11 seqs=20
letter-probability matrix: alength= 4 w= 11 nsites= 22 E= 2.1e-002
0	1	0	0
0	0	0.091	0.909
0.091	0.864	0.045	0
0	0	0.045	0.955
0	0.773	0	0.227
0	0.227	0	0.773
0	0.728	0.045	0.227
0	0.136	0.637	0.227
0	1	0	0
0	0	0	1
0	0.818	0.182	0
MOTIF Brk_custom1
BL MOTIF BrkQLB2 width=11 seqs=20
letter-probability matrix: alength= 4 w= 11 nsites= 26 E= 4.1e+002
0.038	0.077	0.462	0.423
0	0.654	0.115	0.231
0	0	0.846	0.154
0.077	0.538	0.385	0
0	0	0.269	0.731
0	0	1	0
0	0.577	0.423	0
0.115	0.385	0	0.5
0	0	0.923	0.077
0	0	1	0
0	0.923	0.077	0
MOTIF Starvation Ebox_custom1
BL MOTIF EboxQLB2 width=12 seqs=20
letter-probability matrix: alength= 4 w= 12 nsites= 31 E= 6.2e-006
0	0.774	0.226	0
0.903	0.097	0	0
0	0.032	0.968	0
0.097	0.903	0	0
0.742	0.258	0	0
0.548	0	0.452	0
0.129	0.806	0.065	0
0.581	0.258	0	0.161
0.129	0.161	0.71	0
0	0.935	0.065	0
1	0	0	0
0.484	0	0.484	0.032
MOTIF Medea_custom1
BL MOTIF MedQLB1 width=11 seqs=20
letter-probability matrix: alength= 4 w= 11 nsites= 14 E=	140
0	0.929	0.071	0
0	0	1	0
0	0.786	0.214	0
0	1	0	0
0	0	1	0
0	0.857	0.143	0
0	0	0	1
0	0	0.857	0.143
0.143	0.357	0.357	0.143
0	0.286	0.714	0
0	0.715	0.214	0.071
MOTIF Medea_custom2
BL MOTIF MedQLB2 width=12 seqs=20
letter-probability matrix: alength= 4 w= 12 nsites= 26 E= 2.4e+000
0	0.192	0.731	0.077
0	0.962	0.038	0
0.693	0.115	0.192	0
0.076	0	0.923	0
0	0.462	0.076	0.462
0	0.346	0.154	0.5
0	0	1	0
0	0	1	0
0	0.769	0.231	0
0.346	0.269	0.385	0
0.154	0	0.846	0
0	0.538	0.231	0.231
MOTIF de2f_custom1
BL MOTIF e2fq1 width=8 seqs=2
letter-probability matrix: alength= 4 w= 8 nsites= 2 E= 0
0	0	0	1
1	0	0	0
0	0	0	1
0	1	0	0
0	1	0	0
0	1	0	0
0	0	1	0
0	1	0	0
MOTIF de2f_custom2
BL MOTIF e2fq2 width=8 seqs=2
letter-probability matrix: alength= 4 w= 8 nsites= 2 E= 0
0	0	0	1
0	0	0	1
1	0	0	0
0	0	1	0
0	1	0	0
0	1	0	0
0	1	0	0
0	0	1	0
MOTIF de2f_custom3
BL MOTIF e2fq3 width=8 seqs=2
letter-probability matrix: alength= 4 w= 8 nsites= 2 E= 0
0	0	0	1
0	0	0	1
0	0	0	1
0	1	0	0
0	0	1	0
0	1	0	0
0	0	1	0
0	1	0	0
E2F_Transfac
AC M00516
XX
ID V$E2F_03
XX
DT 08.11.2001 (created); oke.
DT 08.11.2001 (updated); oke.
CO Copyright (C), Biobase GmbH.
XX
NA E2F
XX
BF T00221 E2F; Species: human, Homo sapiens.
BF T04056 E2F; Species: mouse, Mus musculus.
BF T04747 E2F; Species: rat, Rattus norvegicus.
BF T01542 E2F-1; Species: human, Homo sapiens.
BF T01543 E2F-1; Species: mouse, Mus musculus.
BF T02952 E2F-1; Species: rat, Rattus norvegicus.
XX
PO A C G T
01 2 3 2 22 T
02 1 1 2 25 T
03 0 1 2 26 T
04 1 13 15 0 S
05 0 3 26 0 G
06 0 29 0 0 C
07 0 0 29 0 G
08 0 22 7 0 C
09 1 8 17 3 G
10 15 9 3 2 M
11 13 1 7 8 N
12 13 4 9 3 R
XX
BA 29 genomic binding sites
XX
RN [1]; RE0016526.
RX PUBMED: 11491305.
RA Kel A., Kel-Margoulis O., Farnham P., Bartley S., Wingender E., Zhang M.
RT Computer-assisted identification of cell cycle-related genes: new targets for E2F transcription factors
RL J. Mol. Biol. 309:99-120 (2001).
